# Supplementary material for: Evolutionary and Ecological Drivers of Gut Microbiota in Wild Rodent Species from the Yucatán Peninsula
Source: Microb Ecol. 2025 Sep 30;88(1):100. doi: 10.1007/s00248-025-02603-3 (PMC12484284; doi:10.1007/s00248-025-02603-3)
Supplement: Supplementary file 2 — Supplementary file2 (XLSX 16 KB) [file 248_2025_2603_MOESM2_ESM.xlsx]

## Sheet: MetadataRodentsMapping1
Table S1. Sampling information and morphological data per individual of the rodent community from three sampling regions in the Yucatán peninsula, Mexico
#SampleID	Forward primer pad	Forward primer linker	Sampling locality	Landscape	Species	Sex	Age	Reproductive condition	X	Y	Weight (g)	Body size (mm)
CAC140R	AATGATACGGCGACCACCGAGATCTACACGCT	AGCCTTCGTCGC	Calakmul	Conserved	Heteromys gaumeri	Female	Adult	Nursing	251790	2.07995e+06	52	100
CAS028R	AATGATACGGCGACCACCGAGATCTACACGCT	CGTATAAATGCG	Calakmul	Periurban	Heteromys gaumeri	Male	Adult	No Reproductive	245442	2.05556e+06	44	102
EN002	AATGATACGGCGACCACCGAGATCTACACGCT	TGACTAATGGCC	Merida	Conserved	Heteromys gaumeri	Male	Juvenile	No Reproductive	215471	2.32398e+06	14	55
EN006	AATGATACGGCGACCACCGAGATCTACACGCT	GTGGAGTCTCAT	Merida	Conserved	Heteromys gaumeri	Male	Juvenile	No Reproductive	215744	2.32375e+06	21	75
TZC029	AATGATACGGCGACCACCGAGATCTACACGCT	TGATGTGCTAAG	Tizimin	Conserved	Heteromys gaumeri	Female	Adult	Pregnant	405783	2.33868e+06	49	NA
TZC066	AATGATACGGCGACCACCGAGATCTACACGCT	TGTGCACGCCAT	Tizimin	Conserved	Heteromys gaumeri	Male	Adult	Reproductive	405702	2.33996e+06	72	110
TZC17R	AATGATACGGCGACCACCGAGATCTACACGCT	GGTGAGCAAGCA	Tizimin	Conserved	Heteromys gaumeri	Female	Adult	Pregnant	405789	2.33846e+06	54	92
CAS022R	AATGATACGGCGACCACCGAGATCTACACGCT	CTATGTATTAGT	Calakmul	Periurban	Oligoryzomys fulvescens	Male	Adult	Reproductive	245491	2.05557e+06	12	60
CAS025R	AATGATACGGCGACCACCGAGATCTACACGCT	TCCATACCGGAA	Calakmul	Periurban	Oryzomys couesi	Female	Adult	Reproductive	245275	2.05551e+06	37	99
CAU094R	AATGATACGGCGACCACCGAGATCTACACGCT	ATGCTGCAACAC	Calakmul	Urban	Oryzomys couesi	Female	Adult	Reproductive	244995	2.05691e+06	49	110
CAU135R	AATGATACGGCGACCACCGAGATCTACACGCT	CGGGACACCCGA	Calakmul	Urban	Oryzomys couesi	Male	Juvenile	No Reproductive	245102	2.05682e+06	29	80
CAC141R	AATGATACGGCGACCACCGAGATCTACACGCT	ACCTTACACCTT	Calakmul	Conserved	Ototylomys phyllotis	Male	Adult	Reproductive	251914	2.07994e+06	57	98
CAC148R	AATGATACGGCGACCACCGAGATCTACACGCT	GTAGTAGACCAT	Calakmul	Conserved	Ototylomys phyllotis	Female	Adult	Nursing	251726	2.08016e+06	68	122
CAC149R	AATGATACGGCGACCACCGAGATCTACACGCT	CCGGACAAGAAG	Calakmul	Conserved	Ototylomys phyllotis	Female	Adult	Nursing	251656	2.08001e+06	35	103
CAS024R	AATGATACGGCGACCACCGAGATCTACACGCT	TAAATATACCCT	Calakmul	Periurban	Ototylomys phyllotis	Female	Juvenile	No Reproductive	245464	2.05547e+06	34	92
CAU092R	AATGATACGGCGACCACCGAGATCTACACGCT	ACTCCCGTGTGA	Calakmul	Urban	Ototylomys phyllotis	Male	Adult	Reproductive	245016	2.05688e+06	53	118
CAU093R	AATGATACGGCGACCACCGAGATCTACACGCT	AGCCCTGCTACA	Calakmul	Urban	Ototylomys phyllotis	Female	Juvenile	No Reproductive	244971	2.05691e+06	42.5	104
CAU138R	AATGATACGGCGACCACCGAGATCTACACGCT	ACTCGCTCGCTG	Calakmul	Urban	Ototylomys phyllotis	Male	Adult	Reproductive	244944	2.05699e+06	132	148
TZC016R	AATGATACGGCGACCACCGAGATCTACACGCT	CTGTCTATACTA	Tizimin	Conserved	Ototylomys phyllotis	Female	Adult	Pregnant	405838	2.33847e+06	57	105
TZC028	AATGATACGGCGACCACCGAGATCTACACGCT	TAATCTCGCCGG	Tizimin	Conserved	Ototylomys phyllotis	Female	Adult	Pregnant	405755	2.33869e+06	100	133
TZS091R	AATGATACGGCGACCACCGAGATCTACACGCT	AGTAAAGATCGT	Tizimin	Periurban	Ototylomys phyllotis	Female	Adult	Nursing	405942	2.33881e+06	49	130
TZS094R	AATGATACGGCGACCACCGAGATCTACACGCT	TTGCTGGACGCT	Tizimin	Periurban	Ototylomys phyllotis	Female	Adult	Nursing	405570	2.33938e+06	51	93
TZS099R	AATGATACGGCGACCACCGAGATCTACACGCT	TTGCGGACCCTA	Tizimin	Periurban	Ototylomys phyllotis	Female	Adult	Pregnant	382001	2.33633e+06	49.8	106
CU102R	AATGATACGGCGACCACCGAGATCTACACGCT	CGGTATAGCAAT	Merida	Periurban	Peromyscus leucopus	Female	Juvenile	No Reproductive	213929	2.32643e+06	20	82
EN003R	AATGATACGGCGACCACCGAGATCTACACGCT	CCTAACGGTCCA	Merida	Conserved	Peromyscus leucopus	Male	Juvenile	No Reproductive	215536	2.32385e+06	25	85
EN004R	AATGATACGGCGACCACCGAGATCTACACGCT	TTCCTTAGTAGT	Merida	Conserved	Peromyscus leucopus	Male	Adult	Reproductive	215539	2.32373e+06	26	90
TZS088R	AATGATACGGCGACCACCGAGATCTACACGCT	CTCGCCCTCGCC	Tizimin	Periurban	Peromyscus leucopus	Male	Juvenile	No Reproductive	405546	2.3393e+06	13.5	80
CU0101R	AATGATACGGCGACCACCGAGATCTACACGCT	GTCGTCCAAATG	Merida	Periurban	Peromyscus yucatanicus	Female	Adult	Pregnant	213874	2.32621e+06	20	75
CU084R	AATGATACGGCGACCACCGAGATCTACACGCT	GACTCTGCTCAG	Merida	Periurban	Peromyscus yucatanicus	Female	Adult	Nursing	213896	2.32625e+06	20	70
CU086R	AATGATACGGCGACCACCGAGATCTACACGCT	CGCGCCTTAAAC	Merida	Periurban	Peromyscus yucatanicus	Female	Adult	Pregnant	213954	2.32655e+06	28	79
CU087R	AATGATACGGCGACCACCGAGATCTACACGCT	CGTCCGTATGAA	Merida	Periurban	Peromyscus yucatanicus	Male	Adult	No Reproductive	213965	2.32658e+06	20	89
CU089R	AATGATACGGCGACCACCGAGATCTACACGCT	CGTTTGGAATGA	Merida	Periurban	Peromyscus yucatanicus	Male	Adult	Reproductive	213986	2.32664e+06	19.5	77
CU103R	AATGATACGGCGACCACCGAGATCTACACGCT	ACGCTTAACGAC	Merida	Periurban	Peromyscus yucatanicus	Female	Adult	Nursing	213936	2.32647e+06	22	83
EN001R	AATGATACGGCGACCACCGAGATCTACACGCT	TGCACAGTCGCT	Merida	Conserved	Peromyscus yucatanicus	Female	Adult	Pregnant	215460	2.32398e+06	20	70
EN021R	AATGATACGGCGACCACCGAGATCTACACGCT	TATGGTACCCAG	Merida	Conserved	Peromyscus yucatanicus	Female	Juvenile	No Reproductive	215543	2.32361e+06	18	86
EN022R	AATGATACGGCGACCACCGAGATCTACACGCT	ACGTGAGGAACG	Merida	Conserved	Peromyscus yucatanicus	Female	Juvenile	No Reproductive	215548	2.3235e+06	17	82
CAS048R	AATGATACGGCGACCACCGAGATCTACACGCT	TACAATATCTGT	Calakmul	Periurban	Sigmodon toltecus	Male	Adult	Reproductive	245223	2.0556e+06	63.5	115
CU105R	AATGATACGGCGACCACCGAGATCTACACGCT	GGTTGCCCTGTA	Merida	Periurban	Sigmodon toltecus	Female	Adult	Pregnant	213958	2.32654e+06	80	111
TZC027R	AATGATACGGCGACCACCGAGATCTACACGCT	TGATATCGTCTT	Tizimin	Conserved	Sigmodon toltecus	Female	Adult	Pregnant	405904	2.33832e+06	46	98
TZS060R	AATGATACGGCGACCACCGAGATCTACACGCT	ATACATGCAAGA	Tizimin	Periurban	Sigmodon toltecus	Male	Adult	Reproductive	405425	2.33991e+06	56	120
TZS061R	AATGATACGGCGACCACCGAGATCTACACGCT	GTTGATACGATG	Tizimin	Periurban	Sigmodon toltecus	Female	Adult	Pregnant	405272	2.34002e+06	47	98
TZS063R	AATGATACGGCGACCACCGAGATCTACACGCT	GGTTCATGAACA	Tizimin	Periurban	Sigmodon toltecus	Male	Adult	No Reproductive	405504	2.33993e+06	45	109
TZS064R	AATGATACGGCGACCACCGAGATCTACACGCT	TGAGTATGAGTA	Tizimin	Periurban	Sigmodon toltecus	Female	Adult	Pregnant	405482	2.33993e+06	66	100
TZS067R	AATGATACGGCGACCACCGAGATCTACACGCT	AATTTAGGTAGG	Tizimin	Periurban	Sigmodon toltecus	Female	Juvenile	No Reproductive	405447	2.3401e+06	36	92
TZS068R	AATGATACGGCGACCACCGAGATCTACACGCT	CATATAGCCCGA	Tizimin	Periurban	Sigmodon toltecus	Male	Adult	No Reproductive	405413	2.34011e+06	49	99
TZS087R	AATGATACGGCGACCACCGAGATCTACACGCT	CGGTGACCTACT	Tizimin	Periurban	Sigmodon toltecus	Female	Adult	No Reproductive	406025	2.33901e+06	59	NA
TZU095R	AATGATACGGCGACCACCGAGATCTACACGCT	CTTAGTGCAGAA	Tizimin	Urban	Sigmodon toltecus	Male	Juvenile	No Reproductive	382034	2.33617e+06	48	81
TZU096R	AATGATACGGCGACCACCGAGATCTACACGCT	GTCAACGCTGTC	Tizimin	Urban	Sigmodon toltecus	Female	Adult	No Reproductive	381692	2.33625e+06	59	110
TZU097R	AATGATACGGCGACCACCGAGATCTACACGCT	TGAGTGGTCTGT	Tizimin	Urban	Sigmodon toltecus	Female	Adult	No Reproductive	381722	2.33624e+06	79	160
TZU098R	AATGATACGGCGACCACCGAGATCTACACGCT	TAACAATAATTC	Tizimin	Urban	Sigmodon toltecus	Female	Adult	Pregnant	382294	2.33645e+06	80	110
TZU118R	AATGATACGGCGACCACCGAGATCTACACGCT	AATGGTTCAGCA	Tizimin	Urban	Sigmodon toltecus	Male	Adult	Reproductive	381704	2.33625e+06	NA	144
TZU119R	AATGATACGGCGACCACCGAGATCTACACGCT	GACTCAACCAGT	Tizimin	Urban	Sigmodon toltecus	Male	Adult	No Reproductive	381992	2.33631e+06	67	100
TZU121R	AATGATACGGCGACCACCGAGATCTACACGCT	GCCTATGAGATC	Tizimin	Urban	Sigmodon toltecus	Male	Adult	Reproductive	382302	2.33644e+06	58	117
EN007R	AATGATACGGCGACCACCGAGATCTACACGCT	GCCTCTACGTCG	Merida	Conserved	Peromyscus yucatanicus	Male	Juvenile	No Reproductive	215751	2.32351e+06	24	80
EN008R	AATGATACGGCGACCACCGAGATCTACACGCT	CAAGTGAAGGGA	Merida	Conserved	Peromyscus yucatanicus	Male	Adult	Reproductive	215754	2.32345e+06	21	76
EN011R	AATGATACGGCGACCACCGAGATCTACACGCT	CTTGATTCTTGA	Merida	Conserved	Peromyscus yucatanicus	Female	Juvenile	No Reproductive	215742	2.32393e+06	18	83
EN014R	AATGATACGGCGACCACCGAGATCTACACGCT	AGGATCAGGGAA	Merida	Conserved	Peromyscus yucatanicus	Female	Adult	No Reproductive	215749	2.32347e+06	23	96
EN016R	AATGATACGGCGACCACCGAGATCTACACGCT	ACTTGGTGTAAG	Merida	Conserved	Peromyscus yucatanicus	Male	Juvenile	No Reproductive	215538	2.32386e+06	20	82
EN017R	AATGATACGGCGACCACCGAGATCTACACGCT	ACGACGCATTTG	Merida	Conserved	Peromyscus yucatanicus	Female	Juvenile	No Reproductive	215558	2.32346e+06	20	70
EN019R	AATGATACGGCGACCACCGAGATCTACACGCT	GCTCGAAGATTC	Merida	Conserved	Peromyscus yucatanicus	Male	Adult	Reproductive	215499	2.32399e+06	22	82
EN020R	AATGATACGGCGACCACCGAGATCTACACGCT	CGCACCCATACA	Merida	Conserved	Peromyscus yucatanicus	Male	Juvenile	No Reproductive	215556	2.324e+06	17	78
